# Supplementary material for: Screening and Validation of Reference Genes for Normalization of qRT-PCR in Rice BLB Pathogen Xanthomonas oryzae pv. oryzae Under Tetramycin Stress
Source: Genes (Basel). 2025 Jun 30;16(7):788. doi: 10.3390/genes16070788 (PMC12294570; doi:10.3390/genes16070788)
Supplement: Supplementary file 1 [file genes-16-00788-s001.zip]

Archive with 11 entries (11 files):
- Figure S1:Agarose gel electrophoresis of total RNA of Xoo strain (Xoo-CK) and Xoo strain after Ttm treatment (Xoo-Ttm)..svg
- Figure S2: Electrophoresis of PCR products of six candidate reference genes..svg
- Figure S3:qRT-PCR analysis curves of the six candidate reference genes..svg
- Table S1:Primer sequences of candidate reference genes..xlsx
- Table S2:Primer sequences of rpf gene family.xlsx
- Table S3 :RNA concentration and quality determination data of LF31-38 strain under sterile water control and tetramycin stress.xlsx
- Table S4:Gradient amplification efficiency of six reference genes.xlsx
- Table S5:CT values of six candidate reference genes in the experimental group and the control group.xlsx
- Table S6:Antibacterial rate data determined by filter paper diffusion method..xlsx
- Table S7:Verification  CT value of rpf gene expression under  reference gene.xlsx
- ~$Table S6:Antibacterial rate data determined by filter paper diffusion method..xlsx
