# Supplementary material for: Screening and Validation of Reference Genes for Normalization of qRT-PCR in Rice BLB Pathogen Xanthomonas oryzae pv. oryzae Under Tetramycin Stress
Source: Genes (Basel). 2025 Jun 30;16(7):788. doi: 10.3390/genes16070788 (PMC12294570; doi:10.3390/genes16070788)
Supplement: Supplementary file 1 [file genes-16-00788-s001.zip › Table S1:Primer sequences of candidate reference genes..xlsx]

## Sheet: Sheet1
Gene name	Primer name	Sequence (5'→ 3')	E (%)	R2	References
RNA polymerase β gene	gyrB	F-ATGAACGCCGAGCAGCT	98.7	0.975	[31]
		R-AGCGCGTTGTCCTCGAT
glyceraldehyde-3-phosphate dehydrogenase gene	GAPDH	F-GGAAGGTCAAGATCGGAATCAA	100.5	0.994	[28]
		R-CGTCCCTCTCTGCAAGATGACTCT
recombinase A gene	recA	F-AATGCCTTGAAGTTCTACGCC	111.8	0.98	[29]
		R-TTCGGTCACGACCTGCTTG
citrate synthase encoding gene	gyrA	F-CGTCACGTTGATCCGTTTGT	110	0.99	[28]
		R-GCTTGCTTCGTCCACTCCCT
molecular chaperone protein gene	dnaK	F-GGTGGAAGACCTGGGTCAAGA	112.2	0.968	[32]
		R-CGATGATCTTGGTGAACACG
16S ribose RNA gene	16S rRNA	F-CAAGGCGCTGCTGATGGGTCG	111.4	0.996	[30]
		R-CGTCGCAAGATCGCGTTGACC
