# Supplementary material for: Screening and Validation of Reference Genes for Normalization of qRT-PCR in Rice BLB Pathogen Xanthomonas oryzae pv. oryzae Under Tetramycin Stress
Source: Genes (Basel). 2025 Jun 30;16(7):788. doi: 10.3390/genes16070788 (PMC12294570; doi:10.3390/genes16070788)
Supplement: Supplementary file 1 [file genes-16-00788-s001.zip › Table S2:Primer sequences of rpf gene family.xlsx]

## Sheet: Sheet1
Primer name	Sequence (5'→ 3')	Amplification fragment length (bp)
rpfA	F-GTTGTTCAGGAACTGCAGCG	194
	R-TGAAGTACAAGTCCGACGGC
rpfB	F-TCATCGTGGAAGCCGGTAAG	179
	R- GTCTTCGCTGATCTCGTCGT
rpfC	F-CCGTTTCCTGGCCAATATGA	112
	R-CAGGCATTCCTTCTGCTCTAC
rpfD	F-TCTGGTCGCTGGTGTTCTAC	230
	R-CAGTGCAGCGATCACATACG
rpfE	F-GCGCCATTTCAACCTGATCC	230
	R-GAAATCCTGCATCGCCGAAC
rpfF	F-CTCTTTCATGTGCCAGCGC	154
	R-GCGGATCACCTGTTCGACT
rpfG	F-GACGAGATGAGCGTGATGAA	133
	R-GATAACCGGTGCCGTCATAA
rpfH	F-CCACATCACCACCACGTACA	265
	R-CATCGTGATGCTCTGGCTGA
