# Supplementary material for: Screening and Validation of Reference Genes for Normalization of qRT-PCR in Rice BLB Pathogen Xanthomonas oryzae pv. oryzae Under Tetramycin Stress
Source: Genes (Basel). 2025 Jun 30;16(7):788. doi: 10.3390/genes16070788 (PMC12294570; doi:10.3390/genes16070788)
Supplement: Supplementary file 1 [file genes-16-00788-s001.zip › Table S3 :RNA concentration and quality determination data of LF31-38 strain under sterile water control and tetramycin stress.xlsx]

## Sheet: Sheet1
	the LF21-38 strain of Xanthomonas oryzae pv.oryzae (Xoo) quality and purity of raw RNA
	Nanodrop （ng/μl）	A260/280
	2258.1	1.882
	1619.5	1.927
	3747.8	1.905
mean value	2541.8	1.90467
	the LF21-38 strain of Xanthomonas oryzae pv.oryzae (Xoo) under tetramycin stressquality and purity of raw RNA
	Nanodrop （ng/μl）	A260/280
	5841.9	1.977
	6078.2	2.012
	4237.9	2.011
mean value	5386	2
