# Supplementary material for: Screening and Validation of Reference Genes for Normalization of qRT-PCR in Rice BLB Pathogen Xanthomonas oryzae pv. oryzae Under Tetramycin Stress
Source: Genes (Basel). 2025 Jun 30;16(7):788. doi: 10.3390/genes16070788 (PMC12294570; doi:10.3390/genes16070788)
Supplement: Supplementary file 1 [file genes-16-00788-s001.zip › Table S4:Gradient amplification efficiency of six reference genes.xlsx]

## Sheet: amplification efficiencies
Gradient amplification efficiency of six reference genes
gene				average ct value				average ct value				average ct value				average ct value				average ct value
recA	20.56	21	20.84	20.8	23.96	24	24.03	23.9967	25.32	25.67	25.76	25.5833	30.53	30.13	30.52	30.3933	32.82	33.07	32.99	32.96
dnaK	21.73	21.76	21.57	21.6867	26.75	26.66	26.5	26.6367	29.69	29.49	29.21	29.4633	32.26	32.42	32.5	32.3933	34.32	33.85	34.18	34.1167
gyrB	21.48	21.93	21.68	21.6967	25.75	25.4	25.53	25.56	29.92	30.29	30.03	30.08	33.28	33.45	32.96	33.23	34.91	34.62	34.75	34.76
16S rRNA	20.25	20.66	20.07	20.3267	22.89	23.16	23.04	23.03	25.89	25.93	26.23	26.0167	28.86	29.12	29.14	29.04	32.56	32.75	32.83	32.7133
gyrA	20.4	20.07	20.13	20.2	23.57	23.79	23.79	23.7167	27.49	27.57	27.36	27.4733	30.71	30.76	30.57	30.68	32.7	32.98	32.65	32.7767
GADPH	20.23	20.48	20.7	20.47	23.6	23.64	23.74	23.66	27.22	26.9	27.11	27.0767	31	30.76	30.62	30.7933	33.11	32.75	32.93	32.93
