# Supplementary material for: Screening and Validation of Reference Genes for Normalization of qRT-PCR in Rice BLB Pathogen Xanthomonas oryzae pv. oryzae Under Tetramycin Stress
Source: Genes (Basel). 2025 Jun 30;16(7):788. doi: 10.3390/genes16070788 (PMC12294570; doi:10.3390/genes16070788)
Supplement: Supplementary file 1 [file genes-16-00788-s001.zip › Table S5:CT values of six candidate reference genes in the experimental group and the control group.xlsx]

## Sheet: CT value of all genes
Table S2：CT values of six candidate reference genes in the experimental group and the control group
recA	Control group CT	21.82	21.54	21.93
	Experimental group CT	21.57	21.19	21.08
dnaK	Control group CT	24	23.93	23.79
	Experimental group CT	21.76	21.88	22.62
gyrB	Control group CT	22.32	22.52	22.5
	Experimental group CT	22.33	22.21	21.98
16S rRNA	Control group CT	26.6	26.61	26.78
	Experimental group CT	25.42	25.35	25.57
gyrA	Control group CT	22.5	22.43	22.6
	Experimental group CT	20.19	20.31	20.51
GADPH	Control group CT	24.43	24.67	24.76
	Experimental group CT	20.44	20.49	20.66
