# Supplementary material for: Screening and Validation of Reference Genes for Normalization of qRT-PCR in Rice BLB Pathogen Xanthomonas oryzae pv. oryzae Under Tetramycin Stress
Source: Genes (Basel). 2025 Jun 30;16(7):788. doi: 10.3390/genes16070788 (PMC12294570; doi:10.3390/genes16070788)
Supplement: Supplementary file 1 [file genes-16-00788-s001.zip › Table S6:Antibacterial rate data determined by filter paper diffusion method..xlsx]

## Sheet: Antibacterial rate data determi
Using a round glass petri dish 9cm	Transverse diameter ( cm )	Vertical diameter ( cm )	Oblique diameter ( cm )	mean value	inhibition rate
CK ( LF21-38 strain)	0.5	0.5	0.5	0	0
	0.5	0.5	0.5	0	0
	0.5	0.5	0.5	0	0
Experimental group 1 ( minimum inhibitory concentration of tetramycin )	2	2.1	2	2	75%（Existence of outliers, abandon）
Experimental group 2 ( minimum inhibitory concentration of tetramycin )	4.2	4.5	4.7	4.5	0.88
Experimental group 3 ( minimum inhibitory concentration of tetramycin )	4.5	4.6	4.7	4.6	0.89
Do the second repeated experiment
CK ( LF21-38 strain)	0.5	0.5	0.5	0	0
0.5	0.5	0.5	0.5	0	0
0.5	0.5	0.5	0.5	0	0
Experimental group 4 ( minimum inhibitory concentration of tetramycin )	4.5	4.6	4.4	4.5	0.88
Experimental group 5 ( minimum inhibitory concentration of tetramycin )	4.4	4.5	4.7	4.5	0.88
Experimental group 6 ( minimum inhibitory concentration of tetramycin )	4.2	4.5	4.7	4.5	0.88
