# Supplementary material for: Screening and Validation of Reference Genes for Normalization of qRT-PCR in Rice BLB Pathogen Xanthomonas oryzae pv. oryzae Under Tetramycin Stress
Source: Genes (Basel). 2025 Jun 30;16(7):788. doi: 10.3390/genes16070788 (PMC12294570; doi:10.3390/genes16070788)
Supplement: Supplementary file 1 [file genes-16-00788-s001.zip › Table S7:Verification CT value of rpf gene expression under reference gene.xlsx]

## Sheet: CT value of all genes
Table S3：Verification CT value of rpf gene expression under reference gene
rpfA	Control group CT	21.89	21.98	21.79
	Experimental group CT	20.47	20.39	19.99
rpfB	Control group CT	30.18	31.06	30.1
	Experimental group CT	19.89	19.49	19.61
rpfC	Control group CT	28.65	28.11	28.33
	Experimental group CT	20.84	21.37	21.46
rpfD	Control group CT	25.5	25.52	25.1
	Experimental group CT	24.5	24.81	24.37
rpfE	Control group CT	24.78	24.51	24.98
	Experimental group CT	25.09	25.48	25.08
rpfF	Control group CT	25.44	25.25	25.69
	Experimental group CT	21.75	21.64	21.39
rpfG	Control group CT	20.94	20.6	20.2
	Experimental group CT	19.64	19.72	19.93
